# Supplementary material for: Continuous long-term cytotoxicity monitoring in 3D spheroids of beetle luciferase-expressing hepatocytes by nondestructive bioluminescence measurement
Source: BMC Biotechnol. 2017 Jun 20;17:54. doi: 10.1186/s12896-017-0374-1 (PMC5480146; doi:10.1186/s12896-017-0374-1)
Supplement: Supplementary file 2 — List of Phase I, Phase II, and transporters whose gene expressions in 3D spheroid was 1.5-fold higher (p < 0.05) than those in feeder cells on culture day 7 (n = 4). (XLSX 53 kb) [file 12896_2017_374_MOESM2_ESM.xlsx]

## Sheet: data
	Additional file 2: Table S1. List of Phase I, Phase II, and transporters whose gene expressions in 3D spheroids were 1.5-fold higher (p<0.05) than those in feeder cells on culture day 7 (n = 4).
	Phase I enzymes
	Probe Name	p-value	Fold change		raw		normalized			Genbank Accession	Gene Symbol	Gene Name
					Feeder cells	3D spheroids	Feeder cells	3D spheroids
	Aldo-keto reductase family
	A_51_P188795	2.87321e-06	2.27563		748.402	2019.89	-0.664602	0.521667		NM_025337	Akr7a5	aldo-keto reductase family 7, member A5 (aflatoxin aldehyde reductase)
	A_51_P189082	1.99519e-07	107.153		2.94697	374.516	-3.01419	3.72935		NM_030611	Akr1c6	aldo-keto reductase family 1, member C6
	A_51_P242859	6.24671e-11	446.993		3.78518	2006.67	-4.40738	4.39673		NM_013777	Akr1c12	aldo-keto reductase family 1, member C12
	A_66_P132249	1.48718e-10	209.101		54.2921	13464.3	-3.77465	3.93341		NM_013778	Akr1c13	aldo-keto reductase family 1, member C13
	A_55_P2163098	0.000148959	46.4756		8.73555	481.509	-1.73321	3.80519		NM_134066	Akr1c18	aldo-keto reductase family 1, member C18
	A_55_P2007919	3.63346e-06	310.534		2.53703	934.384	-3.22323	5.05538		NM_001013785	Akr1c19	aldo-keto reductase family 1, member C19
	A_51_P382764	2.68054e-05	44.6606		6.11379	323.836	-2.67548	2.80545		XM_006516464	Akr1c20	aldo-keto reductase family 1, member C20
	Aldehyde dehydrogenase family
	A_51_P334942	6.95021e-07	2.78251		31369.6	103522	-0.644641	0.831746		NM_013467	Aldh1a1	aldehyde dehydrogenase family 1, subfamily A1
	A_51_P510418	5.97185e-07	42.5316		5.74364	289.726	-2.64715	2.76331		NM_028270	Aldh1b1	aldehyde dehydrogenase 1 family, member B1
	A_55_P1983733	2.1545e-12	393.477		36.0783	16836.6	-4.2657	4.35443		NM_027406	Aldh1l1	aldehyde dehydrogenase 1 family, member L1
	A_66_P128931	9.85494e-08	16.8278		3.3984	67.8253	-2.24068	1.83209		AK007822	Aldh1l1	aldehyde dehydrogenase 1 family, member L1
	A_52_P116134	0.00183108	1.71161		4712.52	9566.36	-0.408947	0.366404		NM_009656	Aldh2	aldehyde dehydrogenase 2, mitochondrial
	A_51_P491504	8.20228e-11	12.2839		457.527	6665.66	-1.77924	1.83946		NM_172532	Aldh5a1	aldhehyde dehydrogenase family 5, subfamily A1
	A_55_P2101231	5.46609e-06	1.79355		14585.5	31026	-0.410749	0.432072		NM_001127338	Aldh7a1	aldehyde dehydrogenase family 7, member A1
	A_51_P509384	1.31396e-07	53.8694		41.7571	2667.85	-2.46276	3.28863		NM_178713	Aldh8a1	aldehyde dehydrogenase 8 family, member A1
	Carboxylesterase
	A_52_P282905	3.03782e-05	20.0975		2.28483	54.4611	-1.67265	2.65629		NM_001081372	Ces1b	carboxylesterase 1B
	A_51_P394172	2.9315e-07	49.4831		2.52056	147.926	-2.55913	3.06973		NM_007954	Ces1c	carboxylesterase 1C
	A_51_P375969	0.0010864	3.19641		37.4834	142.099	-0.478374	1.19808		NM_053200	Ces1d	carboxylesterase 1D
	A_51_P369784	0.000165283	4.51678		3.59728	19.2705	-0.961802	1.21349		NM_133660	Ces1e	carboxylesterase 1E
	A_55_P2293013	1.38251e-08	73.683		3.3602	293.644	-3.02186	3.1814		NM_133960	Ces2a	carboxylesterase 2A
	A_52_P627269	1.49646e-09	99.2404		3.64149	428.605	-3.23824	3.39462		NM_198171	Ces2b	carboxyesterase 2B
	A_55_P2124712	1.36704e-10	186.581		3.10421	686.923	-3.63589	3.90776		NM_145603	Ces2c	carboxylesterase 2C
	A_52_P318361	1.03223e-09	123.628		2.30627	338.156	-3.38481	3.56505		NM_145603	Ces2c	carboxylesterase 2C
	A_55_P2005213	2.2513e-10	64.3491		14.7565	1126.2	-2.92449	3.08336		NM_145603	Ces2c	carboxylesterase 2C
	A_55_P1959500	1.8882e-10	64.3917		93.7196	7157.3	-2.89585	3.11295		NM_172759	Ces2e	carboxylesterase 2E
	A_51_P179919	3.33195e-05	5.46519		2.41877	15.678	-0.942585	1.50769		NM_172759	Ces2e	carboxylesterase 2E
	A_52_P267824	8.47225e-07	6.1746		60.2459	441.19	-1.25188	1.37447		NM_197999	Ces2g	carboxylesterase 2G
	A_55_P2139431	0.0295379	5.28255		2.49905	15.657	-0.185703	2.21553		NM_001272045	Ces2h	carboxylesterase 2H
	A_55_P2061219	2.48187e-07	71.1819		2.38588	201.422	-2.86103	3.29241		NM_198672	Ces3a	carboxylesterase 3A
	Cytochrome P450 family
	A_51_P279693	0.00559449	3.60707		3.73451	15.9763	-0.75537	1.09546		NM_009992	Cyp1a1	cytochrome P450, family 1, subfamily a, polypeptide 1
	A_52_P595871	9.87826e-05	19.8406		2.26804	53.3699	-1.43682	2.87357		NM_009993	Cyp1a2	cytochrome P450, family 1, subfamily a, polypeptide 2
	A_55_P2007326	1.0938e-07	669.934		3.15163	2504.13	-4.32274	5.06514		NM_009997	Cyp2a4	cytochrome P450, family 2, subfamily a, polypeptide 4
	A_52_P9703	1.18125e-06	126.921		3.78816	570.231	-3.04271	3.94507		NM_009997	Cyp2a4	cytochrome P450, family 2, subfamily a, polypeptide 4
	A_55_P2126333	2.93828e-06	1708.45		3.72466	7547.04	-3.95923	6.77924		NM_133657	Cyp2a12	cytochrome P450, family 2, subfamily a, polypeptide 12
	A_52_P256914	2.84741e-06	41.6091		4.47893	221.03	-2.6835	2.69532		NM_010000	Cyp2b9	cytochrome P450, family 2, subfamily b, polypeptide 9
	A_55_P2044653	2.5352e-10	10658.3		2.57256	32519.3	-6.51005	6.86963		NM_009999	Cyp2b10	cytochrome P450, family 2, subfamily b, polypeptide 10
	A_51_P103706	2.44199e-11	479.921		3.01687	1717.18	-4.45017	4.45648		NM_007815	Cyp2c29	cytochrome P450, family 2, subfamily c, polypeptide 29
	A_51_P498882	0.00622737	2.26342		10.4525	28.059	-0.696922	0.48158		NM_010001	Cyp2c37	cytochrome P450, family 2. subfamily c, polypeptide 37
	A_55_P2116272	0.000258289	3.87093		34.4864	158.326	-0.736681	1.216		NM_010002	Cyp2c38	cytochrome P450, family 2, subfamily c, polypeptide 38
	A_52_P468564	0.00770116	2.78232		5.09619	16.8168	-0.735085	0.741204		NM_010002	Cyp2c38	cytochrome P450, family 2, subfamily c, polypeptide 38
	A_51_P304109	4.48625e-05	15.3205		4.13852	75.1981	-1.60589	2.3315		NM_010003	Cyp2c39	cytochrome P450, family 2, subfamily c, polypeptide 39
	A_51_P209782	0.000248937	6.98363		22.2617	184.386	-1.323	1.48098		NM_001001446	Cyp2c44	cytochrome P450, family 2, subfamily c, polypeptide 44
	A_55_P2158547	3.84915e-05	21.4873		3.01588	76.8574	-1.54882	2.8766		NM_206537	Cyp2c54	cytochrome P450, family 2, subfamily c, polypeptide 54
	A_55_P1993419	0.0365499	2.42259		2.56158	7.36	-0.187014	1.08954		NM_206537	Cyp2c54	cytochrome P450, family 2, subfamily c, polypeptide 54
	A_51_P471126	0.000605364	2.82701		3.24037	10.8645	-0.589657	0.909621		NM_001011707	Cyp2c66	cytochrome P450, family 2, subfamily c, polypeptide 66
	A_55_P1977144	5.60697e-08	464.22		2.2983	1265.38	-3.9688	4.88987		NM_001024719	Cyp2c67	cytochrome P450, family 2, subfamily c, polypeptide 67
	A_55_P1962661	3.25697e-07	167.901		3.90324	777.262	-3.19581	4.19565		NM_001024719	Cyp2c67	cytochrome P450, family 2, subfamily c, polypeptide 67
	A_55_P2058433	2.12634e-07	164.263		3.00037	584.527	-3.16892	4.19095		NM_001039555	Cyp2c68	cytochrome P450, family 2, subfamily c, polypeptide 68
	A_51_P134142	4.75625e-11	781.326		20.6932	19175.7	-4.89744	4.71235		NM_145499	Cyp2c70	cytochrome P450, family 2, subfamily c, polypeptide 70
	A_55_P2037912	1.26893e-11	2652.47		8.5569	26918.9	-5.68984	5.68328		NM_010005	Cyp2d10	cytochrome P450, family 2, subfamily d, polypeptide 10
	A_66_P135700	1.12312e-08	60.7098		116.451	8384.81	-2.72118	3.20268		NM_001104531	Cyp2d11	cytochrome P450, family 2, subfamily d, polypeptide 11
	A_51_P386270	1.11533e-08	197.822		9.93085	2329.97	-3.73485	3.89321		NM_201360	Cyp2d12	cytochrome P450, family 2, subfamily d, polypeptide 12
	A_55_P1968195	5.42609e-08	31.5639		2.37453	88.891	-2.28477	2.69543		NR_003552	Cyp2d13	cytochrome P450, family 2, subfamily d, polypeptide 13
	A_51_P124126	9.41167e-07	88.6765		5.59784	588.733	-3.48428	2.9862		NM_019823	Cyp2d22	cytochrome P450, family 2, subfamily d, polypeptide 22
	A_51_P120295	5.49809e-09	591.005		14.1376	9909.62	-4.35366	4.85336		NM_029562	Cyp2d26	cytochrome P450, family 2, subfamily d, polypeptide 26
	A_51_P217395	8.78539e-11	1040.87		3.10042	3827.43	-4.90106	5.12252		NM_145474	Cyp2d34	cytochrome P450, family 2, subfamily d, polypeptide 34
	A_55_P2041350	0.000613524	6.5362		3.3752	26.1646	-1.21737	1.49108		NM_145474	Cyp2d34	cytochrome P450, family 2, subfamily d, polypeptide 34
	A_55_P2072666	1.85875e-06	50.4661		4.06437	243.266	-2.85106	2.80619		NR_033515	Cyp2d37-ps	cytochrome P450, family 2, subfamily d, polypeptide 37, pseudogene
	A_55_P2042319	8.0671e-06	21.4271		6.46146	164.204	-2.18441	2.23695		NM_023623	Cyp2d40	cytochrome P450, family 2, subfamily d, polypeptide 40
	A_66_P128963	1.82994e-09	94.8462		9.30302	1046.49	-3.13371	3.43381		NM_010006	Cyp2d9	cytochrome P450, family 2, subfamily d, polypeptide 9
	A_55_P1999301	0.000345047	25.695		3.67587	112.021	-1.51672	3.16669		NM_021282	Cyp2e1	cytochrome P450, family 2, subfamily e, polypeptide 1
	A_55_P1966690	0.0214193	5.62033		3.58594	23.9031	-0.819508	1.67115		NM_021282	Cyp2e1	cytochrome P450, family 2, subfamily e, polypeptide 1
	A_51_P453909	3.97086e-07	103.17		46.9889	5749.59	-2.83387	3.855		NM_007817	Cyp2f2	cytochrome P450, family 2, subfamily f, polypeptide 2
	A_51_P476481	3.68488e-06	4.32313		55.1012	282.52	-0.86221	1.24987		NM_145548	Cyp2j13	cytochrome P450, family 2, subfamily j, polypeptide 13
	A_51_P506328	6.09471e-06	3.87732		236.227	1086.3	-0.775555	1.1795		NM_010008	Cyp2j6	cytochrome P450, family 2, subfamily j, polypeptide 6
	A_52_P231292	0.0250294	1.59489		23.7406	44.9068	-0.235552	0.437901		NM_010008	Cyp2j6	cytochrome P450, family 2, subfamily j, polypeptide 6
	A_55_P2080248	3.8324e-05	2.84619		378.762	1278.56	-0.532699	0.976336		NM_001104927	Cyp2j8	cytochrome P450, family 2, subfamily j, polypeptide 8
	A_55_P1966755	3.65517e-09	65.6227		3.47766	270.664	-3.007	3.02912		NM_177382	Cyp2r1	cytochrome P450, family 2, subfamily r, polypeptide 1
	A_55_P2201676	8.1141e-07	5.69556		84.8612	573.238	-1.27019	1.23965		NM_177382	Cyp2r1	cytochrome P450, family 2, subfamily r, polypeptide 1
	A_55_P1966734	0.000158913	1.52975		24512.3	44472.8	-0.366643	0.246655		AK018458	Cyp2u1	cytochrome P450, family 2, subfamily u, polypeptide 1
	A_55_P2121225	3.56424e-07	787.766		2.71815	2539.57	-4.05052	5.5711		NM_007818	Cyp3a11	cytochrome P450, family 3, subfamily a, polypeptide 11
	A_51_P355301	3.66345e-05	79.7596		3.22934	305.482	-2.45997	3.85762		NM_007818	Cyp3a11	cytochrome P450, family 3, subfamily a, polypeptide 11
	A_55_P2185821	6.1734e-08	423.24		3.5478	1780.88	-4.35695	4.36838		NM_007819	Cyp3a13	cytochrome P450, family 3, subfamily a, polypeptide 13
	A_55_P2185826	1.976e-05	30.7743		6.77567	247.303	-2.35538	2.58827		NM_007819	Cyp3a13	cytochrome P450, family 3, subfamily a, polypeptide 13
	A_51_P482051	1.40703e-05	72.5779		2.293	197.378	-2.28248	3.89898		NM_007820	Cyp3a16	cytochrome P450, family 3, subfamily a, polypeptide 16
	A_55_P2169259	5.53316e-06	44.7298		2.86481	151.979	-2.04313	3.44004		NM_019792	Cyp3a25	cytochrome P450, family 3, subfamily a, polypeptide 25
	A_55_P2001780	0.00190974	13.8589		3.68386	60.5507	-0.797657	2.99508		NM_001105159	Cyp3a41b	cytochrome P450, family 3, subfamily a, polypeptide 41B
	A_55_P2162880	1.8487e-05	12.3869		4.62123	67.8905	-1.36951	2.26123		NM_001100180	Cyp3a57	cytochrome P450, family 3, subfamily a, polypeptide 57
	A_55_P2028046	2.42032e-05	56.7958		2.56107	172.515	-1.99628	3.83143		NM_001105160	Cyp3a59	cytochrome P450, family 3, subfamily a, polypeptide 59
	A_55_P2039044	0.000322746	5.10453		7.21051	43.6527	-1.0136	1.33817		NM_001105160	Cyp3a59	cytochrome P450, family 3, subfamily a, polypeptide 59
	A_55_P2011111	0.00246866	10.7054		3.54077	44.9563	-0.899219	2.52105		NM_010011	Cyp4a10	cytochrome P450, family 4, subfamily a, polypeptide 10
	A_51_P254895	0.000105145	9.59342		9.75665	111.01	-1.21037	2.05168		NM_010011	Cyp4a10	cytochrome P450, family 4, subfamily a, polypeptide 10
	A_55_P2092030	0.000740645	2.98566		12.0838	42.7891	-0.664816	0.913234		NM_010011	Cyp4a10	cytochrome P450, family 4, subfamily a, polypeptide 10
	A_55_P2152607	2.70174e-05	3.90225		3.40779	15.7717	-1.10348	0.860829		NM_172306	Cyp4a12b	cytochrome P450, family 4, subfamily a, polypeptide 12B
	A_55_P2050628	0.00173407	6.60799		12.5354	98.2423	-1.2988	1.42541		NM_201640	Cyp4a31	cytochrome P450, family 4, subfamily a, polypeptide 31
	A_55_P1952399	0.039882	3.07796		2.60177	9.49775	-0.186911	1.43506		NM_001252539	Cyp4a31	cytochrome P450, family 4, subfamily a, polypeptide 31
	A_55_P1987620	8.94818e-05	12.5113		3.88495	57.6471	-1.53701	2.10815		NM_001100181	Cyp4a32	cytochrome P450, family 4, subfamily a, polypeptide 32
	A_55_P2117959	0.000107319	18.9607		2.26305	50.8906	-1.86659	2.37835		NM_007823	Cyp4b1	cytochrome P450, family 4, subfamily b, polypeptide 1
	A_51_P210603	5.02208e-05	2.11069		449.735	1125.83	-0.544526	0.53319		NM_130882	Cyp4f13	cytochrome P450, family 4, subfamily f, polypeptide 13
	A_51_P452768	1.97353e-07	107.809		7.9005	1010.18	-3.13733	3.61499		NM_022434	Cyp4f14	cytochrome P450, family 4, subfamily f, polypeptide 14
	A_51_P136303	0.000119837	22.3317		3.19411	84.5982	-1.34786	3.13316		NM_134127	Cyp4f15	cytochrome P450, family 4, subfamily f, polypeptide 15
	A_55_P2022812	0.000203673	1.69054		219.732	440.565	-0.407206	0.350281		NM_001101445	Cyp4f17	cytochrome P450, family 4, subfamily f, polypeptide 17
	A_51_P385849	0.0169302	2.19148		2.59599	6.74729	-0.420657	0.711248		NM_177307	Cyp4f39	cytochrome P450, family 4, subfamily f, polypeptide 39
	A_52_P302345	3.04637e-08	5.98327		704.354	4998.27	-1.18486	1.39607		NM_133969	Cyp4v3	cytochrome P450, family 4, subfamily v, polypeptide 3
	A_51_P461429	1.02825e-05	3.16769		2248.38	8446.99	-0.709315	0.954115		NM_007825	Cyp7b1	cytochrome P450, family 7, subfamily b, polypeptide 1
	A_51_P116813	7.92027e-08	12.0628		416.123	5953.35	-1.70673	1.88576		NM_007809	Cyp17a1	cytochrome P450, family 17, subfamily a, polypeptide 1
	A_55_P2140107	5.17815e-05	2.60182		59.1776	182.61	-0.59752	0.782001		NM_009995	Cyp21a1	cytochrome P450, family 21, subfamily a, polypeptide 1
	A_51_P112817	3.71136e-10	41.5049		2.95888	145.652	-2.72984	2.64537		NM_024264	Cyp27a1	cytochrome P450, family 27, subfamily a, polypeptide 1
	A_55_P2086143	7.19261e-08	6.04563		1669.13	11968	-1.23133	1.36456		NM_018887	Cyp39a1	cytochrome P450, family 39, subfamily a, polypeptide 1
	Flavin containing monooxygenase
	A_52_P508991	0.000219279	2.96151		52.5597	184.61	-0.656028	0.910304		NM_010231	Fmo1	flavin containing monooxygenase 1
	A_55_P2153783	0.00100979	2.42036		5.58769	16.0399	-0.504623	0.770596		NM_010231	Fmo1	flavin containing monooxygenase 1
	A_52_P471282	0.00853925	5.5434		4.77031	31.3626	-2.03234	0.438428		NM_144878	Fmo4	flavin containing monooxygenase 4
	A_55_P1959595	3.33815e-13	184.826		59.3912	13018.9	-3.72927	3.80076		NM_001161765	Fmo5	flavin containing monooxygenase 5
	A_55_P2026340	2.3678e-07	14.1728		52.9845	890.623	-2.18392	1.64114		NM_001161765	Fmo5	flavin containing monooxygenase 5
	Monoamine oxidase B
	A_51_P302566	3.09042e-06	35.9804		56.487	2410.48	-3.14951	2.01962		NM_172778	Maob	monoamine oxidase B
	Cytochrome P450 oxidoreductase
	A_55_P2029574	0.000652692	1.9494		3175.41	7341.6	-0.255286	0.707747		NM_008898	Por	P450 (cytochrome) oxidoreductase
Phase II enzymes
	Probe Name	p-value	Fold change		raw		normalized			Genbank Accession	Gene Symbol	Gene Name
					Feeder cells	3D spheroids	Feeder cells	3D spheroids
	Glutathione transferase
	A_55_P2170454	3.48935e-11	914.543		22.4531	24354	-4.8667	4.97021		NM_008182	Gsta2	glutathione S-transferase, alpha 2 (Yc2)
	A_55_P1961423	1.39932e-09	31.6669		290.197	10899	-2.40006	2.58484		NM_001288617	Gsta3	glutathione S-transferase, alpha 3
	A_51_P503625	3.82845e-09	31.7517		444.633	16744	-2.38229	2.60648		NM_001077353	Gsta3	glutathione S-transferase, alpha 3
	A_52_P507368	5.84361e-05	1.9794		23.7021	55.6429	-0.573249	0.411814		NM_026231	Gstcd	glutathione S-transferase, C-terminal domain containing
	A_55_P2051313	1.54886e-09	36.4035		93.5714	4039.95	-2.46573	2.72028		NM_029555	Gstk1	glutathione S-transferase kappa 1
	A_55_P2062190	0.0109004	1.73077		17599.5	36126.6	-0.186502	0.604908		NM_010358	Gstm1	glutathione S-transferase, mu 1
	A_55_P2102060	2.282e-06	486.764		5.49113	3170.08	-4.09738	4.82969		NM_010359	Gstm3	glutathione S-transferase, mu 3
	A_51_P327585	1.88216e-09	84.8847		3.74547	377.073	-3.33081	3.07662		NM_026764	Gstm4	glutathione S-transferase, mu 4
	A_55_P2031692	1.59966e-07	119.651		8.32003	1180.68	-3.56861	3.33407		NM_008184	Gstm6	glutathione S-transferase, mu 6
	A_55_P2031671	3.21569e-09	155.946		3.06899	567.622	-3.46493	3.81997		NM_008184	Gstm6	glutathione S-transferase, mu 6
	A_55_P2031676	6.36351e-09	58.8866		2.8915	201.943	-2.7884	3.09147		NM_008184	Gstm6	glutathione S-transferase, mu 6
	A_51_P114005	8.71857e-06	2.1259		23.218	58.5406	-0.459974	0.628099		NM_026672	Gstm7	glutathione S-transferase, mu 7
	A_55_P2016667	0.000459998	1.68586		63.9387	127.843	-0.251919	0.501568		NM_026672	Gstm7	glutathione S-transferase, mu 7
	A_55_P2031668	4.62559e-07	3.00003		5441.84	19362.5	-0.767891	0.817086		NM_013541	Gstp1	glutathione S-transferase, pi 1
	A_51_P374464	8.41547e-07	2.73301		14152.8	45874.8	-0.738349	0.712144		NM_013541	Gstp1	glutathione S-transferase, pi 1
	A_55_P2008704	1.17818e-06	2.74911		14238.6	46424.6	-0.725145	0.73382		NM_181796	Gstp2	glutathione S-transferase, pi 2
	A_55_P2024841	0.00107519	3.13981		3900.7	14525.6	-0.343872	1.30681		NM_008185	Gstt1	glutathione S-transferase, theta 1
	A_51_P350048	1.29775e-11	33.7099		40.5067	1619.47	-2.55493	2.52017		NM_010361	Gstt2	glutathione S-transferase, theta 2
	A_55_P1988708	5.64749e-07	2.82986		3310.72	11111.6	-0.683849	0.81688		NM_001252555	Gstz1	glutathione transferase zeta 1 (maleylacetoacetate isomerase)
	Sulfotransferase family
	A_51_P321341	1.24982e-07	3.21048		17105.6	65132.4	-0.776315	0.906472		NM_133670	Sult1a1	sulfotransferase family 1A, phenol-preferring, member 1
	A_55_P2005475	4.30704e-08	3.4838		15099.4	62388.4	-0.850722	0.949941		NM_133670	Sult1a1	sulfotransferase family 1A, phenol-preferring, member 1
	A_55_P2136776	4.25545e-10	188.646		2.82134	631.238	-3.67528	3.88426		NM_019878	Sult1b1	sulfotransferase family 1B, member 1
	A_51_P353895	1.85006e-06	17.8892		6.42768	136.375	-2.09622	2.0648		NM_026935	Sult1c2	sulfotransferase family, cytosolic, 1C, member 2
	A_55_P2181542	4.9796e-11	2286.87		3.10218	8413.93	-5.5087	5.65046		NM_016771	Sult1d1	sulfotransferase family 1D, member 1
	A_55_P2181538	4.90435e-08	114.655		4.07532	554.169	-3.54613	3.29502		NM_016771	Sult1d1	sulfotransferase family 1D, member 1
	A_51_P493649	2.05244e-09	829.033		4.10692	4038.1	-4.5999	5.09539		NM_023135	Sult1e1	sulfotransferase family 1E, member 1
	A_55_P2051778	0.000873161	2.02667		46.9326	112.81	-0.404288	0.614822		NM_017465	Sult2b1	sulfotransferase family, cytosolic, 2B, member 1
	A_52_P562676	5.70091e-06	10.0248		9.24956	109.973	-1.48126	1.84424		NM_013873	Sult4a1	sulfotransferase family 4A, member 1
	UDP glucuronosyltransferase family
	A_51_P298023	8.32113e-07	30.008		8.4356	300.221	-2.56391	2.34337		NM_028094	Ugt2a3	UDP glucuronosyltransferase 2 family, polypeptide A3
	A_51_P245503	0.00152864	2.08696		3.50066	8.6647	-0.39893	0.662474		NM_152811	Ugt2b1	UDP glucuronosyltransferase 2 family, polypeptide B1
	A_55_P1975080	3.12894e-09	1418.7		2.40209	4041.76	-4.88493	5.58542		NM_009467	Ugt2b5	UDP glucuronosyltransferase 2 family, polypeptide B5
	A_55_P1977418	4.5962e-11	2098.15		2.4561	6111.84	-5.4636	5.57131		NM_153598	Ugt2b34	UDP glucuronosyltransferase 2 family, polypeptide B34
	A_51_P163578	1.84369e-08	273.53		3.48968	1132.09	-3.67005	4.42551		NM_172881	Ugt2b35	UDP glucuronosyltransferase 2 family, polypeptide B35
	A_55_P1967350	1.92721e-08	99.0381		2.6887	315.816	-3.10459	3.52532		NM_172881	Ugt2b35	UDP glucuronosyltransferase 2 family, polypeptide B35
	A_51_P102438	1.74927e-08	1318.62		2.35034	3675.7	-4.68472	5.6801		NM_001029867	Ugt2b36	UDP glucuronosyltransferase 2 family, polypeptide B36
	A_51_P302856	3.61554e-05	182.351		7.11302	1538.34	-4.57361	2.93697		NM_053215	Ugt2b37	UDP glucuronosyltransferase 2 family, polypeptide B37
	A_66_P131389	6.04146e-08	1669.88		4.28289	8482.25	-5.41074	5.29479		NM_133894	Ugt2b38	UDP glucuronosyltransferase 2 family, polypeptide B38
	UDP glycosyltransferases family
	A_55_P1954216	0.0335816	1.56699		5.8538	10.8791	-0.187876	0.460119		NM_207216	Ugt3a1	UDP glycosyltransferases 3 family, polypeptide A1
	A_51_P267063	0.000390008	8.5504		8.91206	90.3761	-0.979604	2.11639		NM_144845	Ugt3a2	UDP glycosyltransferases 3 family, polypeptide A2
Transporters
	Probe Name	p-value	Fold change		raw		normalized			Genbank Accession	Gene Symbol	Gene Name
					Feeder cells	3D spheroids	Feeder cells	3D spheroids
	ATPase, aminophospholipid transporter
	A_55_P2075294	4.68894e-07	21.3837		3.76927	95.5937	-2.10962	2.30882		XM_006503705	Atp8a1	ATPase, aminophospholipid transporter (APLT), class I, type 8A, member 1
	A_55_P2075298	9.27297e-08	3.74538		134.245	596.328	-0.941863	0.963249		NM_001038999	Atp8a1	ATPase, aminophospholipid transporter (APLT), class I, type 8A, member 1
	A_51_P305628	2.31516e-05	7.8655		3.88002	36.1951	-1.46736	1.50818		NM_015803	Atp8a2	ATPase, aminophospholipid transporter-like, class I, type 8A, member 2
	Receptor transporter protein
	A_55_P2155136	0.0152638	2.18823		5.5021	14.2795	-0.575086	0.554681		NM_001008230	Rtp2	receptor transporter protein 2
	A_52_P134023	1.96102e-06	18.3182		2.38955	51.9144	-1.92054	2.27466		NM_153100	Rtp3	receptor transporter protein 3
	Solute carrier family
	A_55_P1955412	0.0291108	2.96261		3.71044	13.0374	-0.515016	1.05185		NM_011393	Slc1a2	solute carrier family 1 (glial high affinity glutamate transporter), member 2
	A_55_P2109589	4.42591e-06	1.89128		1139.47	2555.92	-0.461936	0.457428		NM_018861	Slc1a4	solute carrier family 1 (glutamate/neutral amino acid transporter), member 4
	A_51_P464738	0.0232044	1.58553		4969.05	9344.1	-0.287467	0.377497		NM_011400	Slc2a1	solute carrier family 2 (facilitated glucose transporter), member 1
	A_51_P185693	3.34835e-07	1217.2		3.63056	5241.14	-4.75639	5.49296		NM_031197	Slc2a2	solute carrier family 2 (facilitated glucose transporter), member 2
	A_51_P514405	1.03118e-05	2.13854		26.7918	67.953	-0.636187	0.46044		NM_019741	Slc2a5	solute carrier family 2 (facilitated glucose transporter), member 5
	A_55_P2008936	3.28051e-05	2.49933		56.8747	168.59	-0.578921	0.742619		NM_001102414	Slc2a9	solute carrier family 2 (facilitated glucose transporter), member 9
	A_51_P391727	2.56466e-08	123.822		3.83543	563.249	-3.72806	3.22405		NM_009205	Slc3a1	solute carrier family 3, member 1
	A_52_P503384	4.76648e-05	1.71478		53.2777	108.354	-0.389858	0.388167		NM_009206	Slc4a1ap	solute carrier family 4 (anion exchanger), member 1, adaptor protein
	A_55_P1959228	5.36219e-06	4.97726		127.172	750.707	-0.954319	1.36103		NM_018760	Slc4a4	solute carrier family 4 (anion exchanger), member 4
	A_55_P1967776	2.16728e-06	5.11859		143.006	868.151	-1.00728	1.34847		NM_018760	Slc4a4	solute carrier family 4 (anion exchanger), member 4
	A_52_P457567	2.85069e-07	15.5884		4.02524	74.419	-2.0255	1.9369		NM_018760	Slc4a4	solute carrier family 4 (anion exchanger), member 4
	A_51_P140347	1.05483e-05	6.95846		40.3141	332.705	-1.29384	1.50492		NM_172830	Slc4a9	solute carrier family 4, sodium bicarbonate cotransporter, member 9
	A_52_P229943	1.01154e-06	17.8078		3.62753	76.6145	-2.12026	2.03417		NM_178933	Slc51b	solute carrier family 51, beta subunit
	A_51_P509961	1.32853e-05	4.31373		28.0256	143.383	-0.99967	1.10927		NM_001033227	Slc5a10	solute carrier family 5 (sodium/glucose cotransporter), member 10
	A_55_P2015650	0.0264384	1.61044		2.96319	5.6597	-0.195665	0.49179		NM_145551	Slc5a9	solute carrier family 5 (sodium/glucose cotransporter), member 9
	A_55_P2000613	0.00110631	3.2932		4.3539	17.0053	-1.17537	0.544123		NM_178703	Slc6a1	solute carrier family 6 (neurotransmitter transporter, GABA), member 1
	A_51_P323812	2.83459e-08	201.425		3.5721	853.346	-4.24486	3.40924		NM_133661	Slc6a12	solute carrier family 6 (neurotransmitter transporter, betaine/GABA), member 12
	A_51_P438083	1.74595e-10	595.378		4.86165	3432.93	-4.69647	4.52119		NM_144512	Slc6a13	solute carrier family 6 (neurotransmitter transporter, GABA), member 13
	A_52_P1181112	0.00312014	1.7328		9.59412	19.7171	-0.586764	0.206339		XM_355900	Slc6a16	solute carrier family 6, member 16
	A_52_P98614	0.000144388	2.71316		18.513	59.572	-0.73409	0.705883		NM_009209	Slc6a2	solute carrier family 6 (neurotransmitter transporter, noradrenalin), member 2
	A_55_P2032916	0.000499715	1.93521		32.2906	74.1128	-0.609497	0.34299		NM_139142	Slc6a20a	solute carrier family 6 (neurotransmitter transporter), member 20A
	A_52_P368057	2.33878e-05	2.62613		20.8494	64.9381	-0.697066	0.695874		NM_011990	Slc7a11	solute carrier family 7 (cationic amino acid transporter, y+ system), member 11
	A_52_P77764	1.33141e-06	3.05605		47.6317	172.642	-0.719207	0.892461		NM_007514	Slc7a2	solute carrier family 7 (cationic amino acid transporter, y+ system), member 2
	A_55_P1997400	3.06398e-10	23.3203		35.7507	988.799	-2.24502	2.29849		NM_144852	Slc7a4	solute carrier family 7 (cationic amino acid transporter, y+ system), member 4
	A_51_P472249	2.49476e-06	13.4671		77.8144	1242.86	-1.43195	2.31942		NM_011405	Slc7a7	solute carrier family 7 (cationic amino acid transporter, y+ system), member 7
	A_55_P2160528	0.0101883	1.54949		17.7424	32.6054	-0.264383	0.367409		NM_080440	Slc8a3	solute carrier family 8 (sodium/calcium exchanger), member 3
	A_51_P502150	1.39182e-06	2.19974		575.783	1502.17	-0.558798	0.578536		NM_012030	Slc9a3r1	solute carrier family 9 (sodium/hydrogen exchanger), member 3 regulator 1
	A_55_P2196027	3.83363e-08	20.4225		3.26432	79.0662	-2.07421	2.27787		XM_006527616	Slc9a7	solute carrier family 9 (sodium/hydrogen exchanger), member 7
	A_55_P2142758	6.98885e-08	44.5973		2.71999	143.868	-2.96074	2.51814		NM_177353	Slc9a7	solute carrier family 9 (sodium/hydrogen exchanger), member 7
	A_52_P69109	6.37463e-05	10.1793		3.48167	42.0336	-1.14338	2.20419		NM_011387	Slc10a1	solute carrier family 10 (sodium/bile acid cotransporter family), member 1
	A_51_P243755	1.93988e-05	68.6874		5.63306	458.893	-3.89042	2.21156		NM_011388	Slc10a2	solute carrier family 10, member 2
	A_51_P186476	0.00400705	4.62775		14.598	80.1221	-1.26911	0.941203		NM_013612	Slc11a1	solute carrier family 11 (proton-coupled divalent metal ion transporters), member 1
	A_55_P2087544	0.00109141	2.55898		11.384	34.5502	-0.737307	0.61826		NM_020333	Slc12a5	solute carrier family 12, member 5
	A_55_P2143923	0.0100453	1.89658		3.87644	8.71953	-0.191854	0.731544		NM_022411	Slc13a2	solute carrier family 13 (sodium-dependent dicarboxylate transporter), member 2
	A_55_P2067518	5.83583e-06	7.55686		3.13906	28.1339	-1.38731	1.53048		NM_054055	Slc13a3	solute carrier family 13 (sodium-dependent dicarboxylate transporter), member 3
	A_55_P2044242	2.37073e-06	10.8302		3.75281	48.2038	-1.40782	2.02916		NM_001004148	Slc13a5	solute carrier family 13 (sodium-dependent citrate transporter), member 5
	A_55_P1963508	6.92811e-05	4.90833		5.99374	34.8916	-1.17186	1.12337		NM_001004148	Slc13a5	solute carrier family 13 (sodium-dependent citrate transporter), member 5
	A_51_P312336	9.57904e-05	8.93459		3.23428	34.2722	-1.16245	1.99695		NM_028122	Slc14a1	solute carrier family 14 (urea transporter), member 1
	A_55_P1964028	6.8315e-08	5.28771		13.6683	85.7181	-1.08479	1.31786		NM_030683	Slc14a2	solute carrier family 14 (urea transporter), member 2
	A_55_P2055404	0.000212022	1.58054		7631.18	14304.9	-0.319157	0.341256		NM_133895	Slc15a4	solute carrier family 15, member 4
	A_52_P527917	5.48217e-07	8.95195		3.6564	38.8205	-1.46625	1.69595		NM_028247	Slc16a10	solute carrier family 16 (monocarboxylic acid transporters), member 10
	A_51_P448618	2.33693e-07	5.57387		21.1439	139.776	-1.22549	1.25319		NM_001114332	Slc16a10	solute carrier family 16 (monocarboxylic acid transporters), member 10
	A_55_P2061338	1.23995e-10	95.9334		12.7532	1451.04	-3.40351	3.18046		NM_153081	Slc16a11	solute carrier family 16 (monocarboxylic acid transporters), member 11
	A_51_P221031	9.28532e-09	96.1671		3.21746	366.969	-3.05902	3.52845		NM_172838	Slc16a12	solute carrier family 16 (monocarboxylic acid transporters), member 12
	A_55_P2132781	2.19162e-06	39.4885		6.39966	299.721	-2.33053	2.97283		NM_009197	Slc16a2	solute carrier family 16 (monocarboxylic acid transporters), member 2
	A_55_P2067505	7.51712e-07	31.4304		37.6724	1404.31	-2.20073	2.77336		NM_030696	Slc16a3	solute carrier family 16 (monocarboxylic acid transporters), member 3
	A_55_P1959425	6.92689e-07	29.7248		39.4769	1391.72	-2.24777	2.64583		NM_030696	Slc16a3	solute carrier family 16 (monocarboxylic acid transporters), member 3
	A_52_P579933	0.00756996	5.91332		7.19632	50.4698	-2.02072	0.543248		NM_001029842	Slc16a6	solute carrier family 16 (monocarboxylic acid transporters), member 6
	A_55_P2055537	1.99265e-09	11.4147		177.432	2402.07	-1.69609	1.81674		NM_001029842	Slc16a6	solute carrier family 16 (monocarboxylic acid transporters), member 6
	A_55_P2394490	1.45185e-08	91.7388		3.28822	357.769	-3.09963	3.41983		XM_006513411	Slc16a7	solute carrier family 16 (monocarboxylic acid transporters), member 7
	A_52_P408736	0.0176805	2.50282		2.58738	7.68031	-0.47776	0.845793		XM_006513411	Slc16a7	solute carrier family 16 (monocarboxylic acid transporters), member 7
	A_55_P2173358	1.34649e-06	3.49189		9.36474	38.7834	-0.942361	0.861645		XM_006513408	Slc16a7	solute carrier family 16 (monocarboxylic acid transporters), member 7
	A_55_P2211748	3.11987e-05	7.47562		2.52069	22.3489	-1.28566	1.61653		XM_006513411	Slc16a7	solute carrier family 16 (monocarboxylic acid transporters), member 7
	A_55_P1979377	0.000162696	3.44806		41.9265	171.456	-0.797316	0.98847		NM_011391	Slc16a7	solute carrier family 16 (monocarboxylic acid transporters), member 7
	A_55_P1969506	9.0752e-09	351.841		2.67728	1117.2	-4.03744	4.42134		NM_009198	Slc17a1	solute carrier family 17 (sodium phosphate), member 1
	A_55_P2143896	0.000285556	5.48836		2.41715	15.7339	-1.0514	1.40497		NM_144836	Slc17a2	solute carrier family 17 (sodium phosphate), member 2
	A_55_P2068289	2.60355e-08	80.3794		2.66564	254.118	-3.08101	3.24774		NM_144836	Slc17a2	solute carrier family 17 (sodium phosphate), member 2
	A_66_P118430	0.00305456	5.76975		4.09765	28.0402	-0.778493	1.75002		AK040717	Slc17a2	solute carrier family 17 (sodium phosphate), member 2
	A_55_P2008933	5.58642e-06	62.4454		2.85299	211.296	-2.61467	3.34985		NM_134069	Slc17a3	solute carrier family 17 (sodium phosphate), member 3
	A_55_P2094019	0.000900472	11.5851		3.23346	44.4279	-1.4712	2.06299		NM_177016	Slc17a4	solute carrier family 17 (sodium phosphate), member 4
	A_55_P2153923	7.1413e-05	1.87324		71.6033	159.08	-0.473613	0.43192		NM_172773	Slc17a5	solute carrier family 17 (anion/sugar transporter), member 5
	A_51_P210350	0.000870889	1.78086		9.54612	20.1625	-0.340148	0.492424		NM_182959	Slc17a8	solute carrier family 17 (sodium-dependent inorganic phosphate cotransporter), member 8
	A_52_P163021	0.000660649	5.07039		2.29156	13.7804	-0.729686	1.61241		NM_182959	Slc17a8	solute carrier family 17 (sodium-dependent inorganic phosphate cotransporter), member 8
	A_55_P1998601	3.84528e-09	174.428		4.93393	1020.7	-4.07174	3.37474		NM_183161	Slc17a9	solute carrier family 17, member 9
	A_55_P2107432	0.00424724	2.94476		11.5704	40.41	-1.1419	0.416252		NM_153054	Slc18a1	solute carrier family 18 (vesicular monoamine), member 1
	A_55_P2179572	0.00139157	1.5539		20.8667	38.4562	-0.279737	0.356159		NM_021712	Slc18a3	solute carrier family 18 (vesicular monoamine), member 3
	A_51_P329332	0.000576192	1.61062		1618.24	3091.18	-0.314853	0.372763		NM_054087	Slc19a2	solute carrier family 19 (thiamine transporter), member 2
	A_52_P229044	0.00100771	1.60894		169.806	324.027	-0.31988	0.366227		NM_011394	Slc20a2	solute carrier family 20, member 2
	A_55_P2075631	1.97415e-05	1.84271		1617.48	3534.98	-0.38283	0.498999		NM_011394	Slc20a2	solute carrier family 20, member 2
	A_52_P229972	1.43282e-10	121.441		3.06329	441.209	-3.46824	3.45587		NM_009202	Slc22a1	solute carrier family 22 (organic cation transporter), member 1
	A_55_P1977245	9.14282e-05	1.64823		30.1199	58.879	-0.29671	0.424208		NM_133980	Slc22a13	solute carrier family 22 (organic cation transporter), member 13
	A_55_P2037717	6.90852e-12	59.7955		107.812	7645.83	-2.85999	3.04197		NM_001042760	Slc22a18	solute carrier family 22 (organic cation transporter), member 18
	A_55_P2020428	0.00256711	3.22824		3.15634	12.0848	-0.597284	1.09346		NM_146232	Slc22a26	solute carrier family 22 (organic cation transporter), member 26
	A_55_P1991841	0.0126449	6.40757		2.31334	17.5801	-0.508434	2.17134		NM_134256	Slc22a27	solute carrier family 22, member 27
	A_55_P2139087	0.00794551	4.29253		2.50562	12.7561	-0.219216	1.88261		NM_001013820	Slc22a28	solute carrier family 22, member 28
	A_51_P395856	0.000194676	3.1621		2.48357	9.31413	-0.74592	0.914965		NM_144856	Slc22a7	solute carrier family 22 (organic anion transporter), member 7
	A_52_P141628	1.33068e-06	10.2257		2.383	28.9007	-1.47245	1.88168		NM_011397	Slc23a1	solute carrier family 23 (nucleobase transporters), member 1
	A_55_P2099650	0.0142802	3.42007		6.37166	25.845	-0.338761	1.43526		NM_053195	Slc24a3	solute carrier family 24 (sodium/potassium/calcium exchanger), member 3
	A_66_P130241	2.1529e-07	2.62662		2649.06	8252.38	-0.717174	0.676034		NM_153150	Slc25a1	solute carrier family 25 (mitochondrial carrier, citrate transporter), member 1
	A_51_P251352	5.29436e-09	8.17271		396.888	3847.01	-1.40533	1.62548		NM_015829	Slc25a13	solute carrier family 25 (mitochondrial carrier, adenine nucleotide translocator), member 13
	A_51_P510437	0.000195685	2.74137		12.8385	41.7419	-0.706267	0.748632		NM_181325	Slc25a15	solute carrier family 25 (mitochondrial carrier ornithine transporter), member 15
	A_52_P458870	3.51695e-05	1.80717		192.716	413.053	-0.450171	0.403561		NM_175194	Slc25a16	solute carrier family 25 (mitochondrial carrier, Graves disease autoantigen), member 16
	A_55_P2103225	0.000289642	2.27671		3.50998	9.47767	-0.752566	0.434384		NM_001081048	Slc25a18	solute carrier family 25 (mitochondrial carrier), member 18
	A_55_P2033393	2.8966e-06	9.70923		3.26487	37.5959	-1.48833	1.79103		NM_172577	Slc25a21	solute carrier family 25 (mitochondrial oxodicarboxylate carrier), member 21
	A_55_P2042121	1.89287e-08	4.51445		237.156	1269.78	-1.0981	1.07645		NM_026646	Slc25a22	solute carrier family 25 (mitochondrial carrier, glutamate), member 22
	A_51_P363905	0.000728227	2.85073		11.2633	38.0811	-0.683639	0.827692		NM_025877	Slc25a23	solute carrier family 25 (mitochondrial carrier; phosphate carrier), member 23
	A_51_P354652	4.49389e-07	4.1887		317.509	1577.34	-0.885642	1.18086		NM_026232	Slc25a30	solute carrier family 25, member 30
	A_51_P156434	1.22434e-06	2.40636		102.718	293.155	-0.64842	0.618434		NM_027460	Slc25a33	solute carrier family 25, member 33
	A_51_P156438	8.37302e-07	2.36685		1012.26	2841.54	-0.616679	0.626289		NM_027460	Slc25a33	solute carrier family 25, member 33
	A_55_P2073248	1.54906e-07	10.0258		35.9139	427.044	-1.69938	1.62627		NM_001013780	Slc25a34	solute carrier family 25, member 34
	A_51_P121455	0.000312774	1.95352		605.319	1402.46	-0.535486	0.430591		NM_026542	Slc25a39	solute carrier family 25, member 39
	A_52_P532313	0.000161384	7.56426		4.14394	37.1766	-1.56851	1.35069		NM_001085497	Slc25a43	solute carrier family 25, member 43
	A_55_P2119458	1.64354e-08	6.19362		44.1643	324.418	-1.29038	1.3404		NM_001145877	Slc25a44	solute carrier family 25, member 44
	A_51_P488768	4.00373e-05	2.09219		104.217	258.601	-0.501203	0.563812		NM_178696	Slc25a44	solute carrier family 25, member 44
	A_52_P662244	3.68472e-06	21.9778		69.1788	1803.21	-1.73847	2.7195		NM_001012310	Slc25a47	solute carrier family 25, member 47
	A_52_P125485	0.000601904	4.74006		8.64825	48.6185	-0.839583	1.40532		NM_177809	Slc25a48	solute carrier family 25, member 48
	A_55_P2177103	0.000206665	1.50821		9335.63	16699.2	-0.238065	0.354774		NM_007451	Slc25a5	solute carrier family 25 (mitochondrial carrier, adenine nucleotide translocator), member 5
	A_55_P2046693	4.1521e-07	6.82344		12.8603	104.074	-1.53507	1.23543		BC004570	Slc25a5	solute carrier family 25 (mitochondrial carrier, adenine nucleotide translocator), member 5
	A_55_P2115567	2.17923e-07	41.9884		9.36828	466.529	-2.6865	2.70542		NM_174870	Slc26a1	solute carrier family 26 (sulfate transporter), member 1
	A_55_P2077153	5.56994e-12	1658.32		2.53488	4985.58	-5.35936	5.33615		NM_011978	Slc27a2	solute carrier family 27 (fatty acid transporter), member 2
	A_55_P2073557	1.5705e-09	194.828		15.9452	3684.43	-3.77259	3.83346		NM_009512	Slc27a5	solute carrier family 27 (fatty acid transporter), member 5
	A_51_P289742	2.45231e-07	111.274		7.92871	1046.37	-3.55011	3.24787		NM_009512	Slc27a5	solute carrier family 27 (fatty acid transporter), member 5
	A_55_P2048119	4.27618e-07	18.5848		3.6058	79.4786	-2.24646	1.96959		NM_146257	Slc29a4	solute carrier family 29 (nucleoside transporters), member 4
	A_51_P300572	3.09785e-05	2.36932		222.909	626.383	-0.521863	0.722609		NM_009579	Slc30a1	solute carrier family 30 (zinc transporter), member 1
	A_55_P2201612	0.00176208	1.9617		9.34706	21.7469	-0.593989	0.378114		NM_023214	Slc30a7	solute carrier family 30 (zinc transporter), member 7
	A_55_P2054491	5.24154e-06	2.48463		89.3	263.149	-0.638611	0.674419		NM_025286	Slc31a2	solute carrier family 31, member 2
	A_55_P2176300	7.25828e-05	1.75192		148.559	308.676	-0.497515	0.311419		NM_001272035	Slc33a1	solute carrier family 33 (acetyl-CoA transporter), member 1
	A_52_P551903	8.57317e-05	1.70677		88.9666	180.091	-0.436938	0.334333		NM_015728	Slc33a1	solute carrier family 33 (acetyl-CoA transporter), member 1
	A_55_P1991891	0.000885727	2.2761		7.18166	19.3867	-0.613489	0.573072		NM_011392	Slc34a1	solute carrier family 34 (sodium phosphate), member 1
	A_52_P413855	1.92956e-05	1.62117		397.334	763.964	-0.324923	0.372111		NM_144902	Slc35a3	solute carrier family 35 (UDP-N-acetylglucosamine (UDP-GlcNAc) transporter), member 3
	A_51_P443723	7.31008e-05	1.74109		3453.39	7131.07	-0.360918	0.43907		NM_211358	Slc35c1	solute carrier family 35, member C1
	A_55_P2058117	4.19246e-06	3.33609		121.972	482.602	-0.902984	0.835175		NM_177732	Slc35d1	solute carrier family 35 (UDP-glucuronic acid/UDP-N-acetylgalactosamine dual transporter), member D1
	A_52_P193194	1.43638e-08	4.37666		197.953	1027.53	-1.07629	1.05354		NM_001001321	Slc35d2	solute carrier family 35, member D2
	A_55_P1993998	2.14197e-05	2.81511		100.987	337.171	-0.951618	0.541572		NM_001001321	Slc35d2	solute carrier family 35, member D2
	A_55_P2123220	2.68348e-05	2.13744		693.543	1758.16	-0.584759	0.511128		NM_177766	Slc35e1	solute carrier family 35, member E1
	A_55_P2160371	0.000271895	2.14161		40.9943	104.125	-0.787633	0.311065		NM_177186	Slc35e2	solute carrier family 35, member E2
	A_55_P1985351	4.3348e-06	19.3794		3.31752	76.2506	-1.96634	2.31011		NM_028060	Slc35f2	solute carrier family 35, member F2
	A_51_P389895	3.16703e-05	1.72636		1441.28	2951.01	-0.374909	0.412825		NM_028787	Slc35f5	solute carrier family 35, member F5
	A_55_P1959828	2.09464e-09	27.9532		65.5216	2172.23	-2.42546	2.37948		NM_175507	Slc35g1	solute carrier family 35, member G1
	A_55_P2089020	5.54903e-06	5.21129		3.0678	18.961	-1.15701	1.22463		NM_001101483	Slc35g2	solute carrier family 35, member G2
	A_51_P365704	0.000100076	2.50212		24.6968	73.2887	-0.798147	0.525002		NM_019871	Slc35g3	solute carrier family 35, member G3
	A_55_P1969820	3.49386e-05	1.64512		175.98	343.361	-0.360324	0.357869		NM_153139	Slc36a1	solute carrier family 36 (proton/amino acid symporter), member 1
	A_55_P2000269	0.00548659	1.75394		14.3545	29.8602	-0.265414	0.545185		NM_153139	Slc36a1	solute carrier family 36 (proton/amino acid symporter), member 1
	A_51_P215489	1.24504e-05	18.1242		15.1256	325.132	-1.74582	2.43402		NM_153062	Slc37a1	solute carrier family 37 (glycerol-3-phosphate transporter), member 1
	A_51_P385598	8.2628e-09	5.08553		1385.56	8357.04	-1.09746	1.24893		NM_008063	Slc37a4	solute carrier family 37 (glucose-6-phosphate transporter), member 4
	A_55_P2129786	0.000206922	1.61745		100.645	193.069	-0.417677	0.276043		NM_001164802	Slc38a10	solute carrier family 38, member 10
	A_55_P2147776	0.00662827	1.71302		4.62843	9.40341	-0.415782	0.36076		NM_177074	Slc38a11	solute carrier family 38, member 11
	A_51_P139030	4.96492e-12	303.791		7.62038	2745.62	-4.14869	4.09824		NM_023805	Slc38a3	solute carrier family 38, member 3
	A_55_P2010641	0.000473122	2.59148		4.0185	12.351	-0.735415	0.638359		NM_172479	Slc38a5	solute carrier family 38, member 5
	A_55_P2013760	4.39354e-08	4.62294		1316.92	7220.49	-1.07244	1.13637		NM_001135151	Slc39a14	solute carrier family 39 (zinc transporter), member 14
	A_51_P343733	0.00868268	1.69748		14.2824	28.7538	-0.549611	0.21378		NM_001039676	Slc39a2	solute carrier family 39 (zinc transporter), member 2
	A_51_P103222	2.84525e-11	117.463		226.81	31597.4	-3.30788	3.56818		NM_028064	Slc39a4	solute carrier family 39 (zinc transporter), member 4
	A_55_P2066309	8.30242e-06	2.67614		70.5129	223.803	-0.711714	0.708438		NM_001135150	Slc39a8	solute carrier family 39 (metal ion transporter), member 8
	A_51_P389988	3.26688e-07	3.44609		169.614	693.23	-0.903649	0.881313		NM_016917	Slc40a1	solute carrier family 40 (iron-regulated transporter), member 1
	A_51_P219505	0.000479325	1.87683		557.097	1240.07	-0.257801	0.650497		NM_177388	Slc41a2	solute carrier family 41, member 2
	A_51_P385351	6.11498e-10	62.7808		7.14854	532.272	-3.11677	2.85548		NM_145394	Slc44a3	solute carrier family 44, member 3
	A_55_P2081785	0.000158042	6.11929		5.67705	41.2016	-0.988494	1.62487		NM_173774	Slc45a1	solute carrier family 45, member 1
	A_55_P2168301	0.00165713	1.78278		981.835	2075.99	-0.197444	0.636682		NM_026740	Slc46a1	solute carrier family 46, member 1
	A_55_P2081805	0.0113841	1.62352		503.74	969.961	-0.145375	0.553753		NM_026740	Slc46a1	solute carrier family 46, member 1
	A_55_P2023001	0.0016684	3.95408		3.57065	16.7448	-0.778013	1.20533		NM_026183	Slc47a1	solute carrier family 47, member 1
	Solute carrier protein family
	A_55_P2130104	7.18403e-06	5.19681		2.46882	15.2166	-1.06236	1.31526		NM_027172	Slc52a3	solute carrier protein family 52, member 3
	Solute carrier organic anion transporter family
	A_55_P1989658	0.00228545	8.15481		8.29221	80.1999	-1.26956	1.75809		NM_013797	Slco1a1	solute carrier organic anion transporter family, member 1a1
	A_51_P335569	7.28196e-05	4.40657		20.0344	104.705	-0.972107	1.16755		NM_030687	Slco1a4	solute carrier organic anion transporter family, member 1a4
	A_51_P140803	6.55648e-08	31.6433		2.58891	97.1603	-2.37536	2.60847		NM_020495	Slco1b2	solute carrier organic anion transporter family, member 1b2
	A_55_P1989673	1.90412e-11	1191.75		24.8519	35126.3	-4.99461	5.22426		NM_033314	Slco2a1	solute carrier organic anion transporter family, member 2a1
	A_55_P2079009	9.58464e-08	12.9614		3.38653	52.0592	-1.83814	1.85801		NM_001252530	Slco2b1	solute carrier organic anion transporter family, member 2b1
	A_55_P2030155	3.33837e-07	9.09502		2.61743	28.2337	-1.54566	1.63941		NM_001252530	Slco2b1	solute carrier organic anion transporter family, member 2b1
